# Supplementary material for: Myths and Facts about Food Intolerance: A Narrative Review
Source: Nutrients. 2023 Nov 30;15(23):4969. doi: 10.3390/nu15234969 (PMC10708184; doi:10.3390/nu15234969)
Supplement: Supplementary file 1 [file nutrients-15-04969-s001.zip]

Archive with 1 entries (1 files):
- nutrients-2723761-supplementary.pdf
